# Supplementary material for: Retrospective Application of Risk Scores to Unruptured Anterior Communicating Artery Aneurysms
Source: J Clin Med. 2024 Jan 30;13(3):789. doi: 10.3390/jcm13030789 (PMC10856240; doi:10.3390/jcm13030789)
Supplement: Supplementary file 1 [file jcm-13-00789-s001.zip]

Archive with 1 entries (1 files):
- jcm-2818191-supplementary.pdf
